# Supplementary material for: Critical Nutrients in Ketogenic Diets for Infants and Children Under Ten Years of Age—A Hypothetical Study
Source: Nutrients. 2026 May 14;18(10):1555. doi: 10.3390/nu18101555 (PMC13209885; doi:10.3390/nu18101555)
Supplement: Supplementary file 1 [file nutrients-18-01555-s001.zip]

Archive with 1 entries (1 files):
- nutrients-4304990-supplementary.pdf
